# Supplementary material for: Most Common Long COVID Physical Symptoms in Working Age Adults Who Experienced Mild COVID-19 Infection: A Scoping Review
Source: Healthcare (Basel). 2022 Dec 19;10(12):2577. doi: 10.3390/healthcare10122577 (PMC9778298; doi:10.3390/healthcare10122577)
Supplement: Supplementary file 1 [file healthcare-10-02577-s001.zip]

Archive with 1 entries (1 files):
- healthcare-2033250-supplementary.pdf
